# Supplementary material for: Genomic characterization of mcr-1.1-positive Salmonella Kentucky ST198 from a captive Asian houbara bustard reveals links to broiler poultry in the United Arab Emirates
Source: Front Vet Sci. 2026 May 12;13:1831875. doi: 10.3389/fvets.2026.1831875 (PMC13201491; doi:10.3389/fvets.2026.1831875)
Supplement: Supplementary file 1 [file Data_Sheet_1.xlsx]

## Sheet: Sheet1
Supplementary Sheet 1: virulence-associated loci revealed 156 virulence factors in FAZ18016, Salmonella Kentucky, isolated from captive houbara in the United Arab Emirates
sequence	start	end	strand	gene	coverage	gaps	coverage %	identity %	database	accession	product
contig00001	55632	57038	+	gndA	1-1407/1407	0/0	100	83.72	vfdb	WP_014907233	(gndA) NADP-dependent phosphogluconate dehydrogenase [Capsule (VF0560) - Immune modulation (VFC0258)] [Klebsiella pneumoniae subsp. pneumoniae NTUH-K2044]
contig00001	72476	74824	-	sopA	1-2349/2349	0/0	100	97.96	vfdb	NP_461011	(sopA) type III secretion system effector SopA HECT-like E3 ubiquitin ligase [TTSS-1 secreted effectors (VF0949) - Effector delivery system (VFC0086)] [Salmonella enterica subsp. enterica serovar Typhimurium str. LT2]
contig00001	267678	267951	-	espO1-1	1-274/279	0/0	98.21	85.04	vfdb	ADD54989	(espO1-1) type III secreted effector [TTSS secreted effectors (VF1111) - Effector delivery system (VFC0086)] [Escherichia coli O55:H7 str. CB9615]
contig00001	277864	278586	+	sopE2	1-723/723	0/0	100	97.09	vfdb	NP_460811	(sopE2) type III secretion system effector SopE2 guanine nucleotide exchange factor [TTSS-1 secreted effectors (VF0949) - Effector delivery system (VFC0086)] [Salmonella enterica subsp. enterica serovar Typhimurium str. LT2]
contig00001	442381	443752	+	steC	1-1374/1374	1/2	99.85	96.22	vfdb	NP_460656	(steC) type III secretion system effector SteC (Salmonella translocated effector C) kinase [TTSS-2 secreted effectors (VF0947) - Effector delivery system (VFC0086)] [Salmonella enterica subsp. enterica serovar Typhimurium str. LT2]
contig00001	529302	530528	-	sseJ	1-1227/1227	0/0	100	96.41	vfdb	NP_460590	(sseJ) type III secretion system effector SseJ glycerophospholipid:cholesterol acyltransferase [TTSS-2 secreted effectors (VF0947) - Effector delivery system (VFC0086)] [Salmonella enterica subsp. enterica serovar Typhimurium str. LT2]
contig00001	531794	532195	-	steB	1-402/402	0/0	100	96.27	vfdb	NP_448047	(steB) type III secretion system effector SteB (Salmonella translocated effector B) [TTSS effectors secreted via both systems (VF0948) - Effector delivery system (VFC0086)] [Salmonella enterica subsp. enterica serovar Typhimurium str. LT2]
contig00001	563412	564362	-	sifB	1-951/951	0/0	100	95.37	vfdb	NP_460561	(sifB) type III secretion system effector SifB (Salmonella induced filament protein B) [TTSS-2 secreted effectors (VF0947) - Effector delivery system (VFC0086)] [Salmonella enterica subsp. enterica serovar Typhimurium str. LT2]
contig00001	586396	587028	+	steA	1-633/633	0/0	100	94.31	vfdb	NP_460542	(steA) type III secretion system effector SteA (Salmonella translocated effector A) [TTSS effectors secreted via both systems (VF0948) - Effector delivery system (VFC0086)] [Salmonella enterica subsp. enterica serovar Typhimurium str. LT2]
contig00001	761061	762119	-	ssaU	1-1059/1059	0/0	100	99.25	vfdb	NP_460387	(ssaU) type III secretion system export apparatus switch protein SsaU [TTSS (SPI-2 encode) (VF0321) - Effector delivery system (VFC0086)] [Salmonella enterica subsp. enterica serovar Typhimurium str. LT2]
contig00001	762116	762895	-	ssaT	1-780/780	0/0	100	98.97	vfdb	NP_460386	(ssaT) type III secretion system minor export apparatus protein SsaT [TTSS (SPI-2 encode) (VF0321) - Effector delivery system (VFC0086)] [Salmonella enterica subsp. enterica serovar Typhimurium str. LT2]
contig00001	762896	763162	-	ssaS	1-267/267	0/0	100	99.62	vfdb	NP_460385	(ssaS) type III secretion system minor export apparatus protein SsaS [TTSS (SPI-2 encode) (VF0321) - Effector delivery system (VFC0086)] [Salmonella enterica subsp. enterica serovar Typhimurium str. LT2]
contig00001	763159	763806	-	ssaR	1-648/648	0/0	100	99.69	vfdb	NP_460384	(ssaR) type III secretion system minor export apparatus protein SsaR [TTSS (SPI-2 encode) (VF0321) - Effector delivery system (VFC0086)] [Salmonella enterica subsp. enterica serovar Typhimurium str. LT2]
contig00001	763874	764842	-	ssaQ	1-969/969	0/0	100	98.86	vfdb	NP_460383	(ssaQ) type III secretion system C ring protein SsaQ [TTSS (SPI-2 encode) (VF0321) - Effector delivery system (VFC0086)] [Salmonella enterica subsp. enterica serovar Typhimurium str. LT2]
contig00001	764823	765197	-	ssaP	1-375/375	0/0	100	99.73	vfdb	NP_460382	(ssaP) type III secretion system needle length regulator SsaP [TTSS (SPI-2 encode) (VF0321) - Effector delivery system (VFC0086)] [Salmonella enterica subsp. enterica serovar Typhimurium str. LT2]
contig00001	765178	765554	-	ssaO	1-378/378	1/1	99.74	98.94	vfdb	NP_460381	(ssaO) type III secretion system stalk protein SsaO [TTSS (SPI-2 encode) (VF0321) - Effector delivery system (VFC0086)] [Salmonella enterica subsp. enterica serovar Typhimurium str. LT2]
contig00001	765557	766858	-	ssaN	1-1302/1302	0/0	100	99.08	vfdb	NP_460380	(ssaN) type III secretion system ATPase SsaN [TTSS (SPI-2 encode) (VF0321) - Effector delivery system (VFC0086)] [Salmonella enterica subsp. enterica serovar Typhimurium str. LT2]
contig00001	766848	768892	-	ssaV	1-2046/2046	1/1	99.95	99.22	vfdb	NP_460379	(ssaV) type III secretion system major export apparatus protein ssaV [TTSS (SPI-2 encode) (VF0321) - Effector delivery system (VFC0086)] [Salmonella enterica subsp. enterica serovar Typhimurium str. LT2]
contig00001	768877	769245	-	ssaM	1-369/369	0/0	100	97.02	vfdb	NP_460378	(ssaM) type III secretion system protein SsaM [TTSS (SPI-2 encode) (VF0321) - Effector delivery system (VFC0086)] [Salmonella enterica subsp. enterica serovar Typhimurium str. LT2]
contig00001	769303	770319	-	ssaL	1-1017/1017	0/0	100	98.92	vfdb	NP_460377	(ssaL) type III secretion system gatekeeper SsaL [TTSS (SPI-2 encode) (VF0321) - Effector delivery system (VFC0086)] [Salmonella enterica subsp. enterica serovar Typhimurium str. LT2]
contig00001	770285	770959	-	ssaK	1-675/675	0/0	100	99.26	vfdb	NP_460376	(ssaK) type III secretion system stator SsaK [TTSS (SPI-2 encode) (VF0321) - Effector delivery system (VFC0086)] [Salmonella enterica subsp. enterica serovar Typhimurium str. LT2]
contig00001	770956	771504	-	ssaX	1-549/549	0/0	100	99.27	vfdb	NP_460375	(ssaX) type III secretion system base-pod connector [TTSS (SPI-2 encode) (VF0321) - Effector delivery system (VFC0086)] [Salmonella enterica subsp. enterica serovar Typhimurium str. LT2]
contig00001	771522	772271	-	ssaJ	1-750/750	0/0	100	99.07	vfdb	NP_460374	(ssaJ) type III secretion system inner MS ring protein SsaJ [TTSS (SPI-2 encode) (VF0321) - Effector delivery system (VFC0086)] [Salmonella enterica subsp. enterica serovar Typhimurium str. LT2]
contig00001	772268	772516	-	ssaI	1-249/249	0/0	100	97.99	vfdb	NP_460373	(ssaI) type III secretion system inner rod protein SsaI [TTSS (SPI-2 encode) (VF0321) - Effector delivery system (VFC0086)] [Salmonella enterica subsp. enterica serovar Typhimurium str. LT2]
contig00001	772528	772755	-	ssaH	1-228/228	0/0	100	98.25	vfdb	NP_460372	(ssaH) type III secretion system protein SsaH [TTSS (SPI-2 encode) (VF0321) - Effector delivery system (VFC0086)] [Salmonella enterica subsp. enterica serovar Typhimurium str. LT2]
contig00001	772796	773011	-	ssaG	1-216/216	0/0	100	99.54	vfdb	NP_460371	(ssaG) type III secretion system needle filament protein SsaG [TTSS (SPI-2 encode) (VF0321) - Effector delivery system (VFC0086)] [Salmonella enterica subsp. enterica serovar Typhimurium str. LT2]
contig00001	773104	773793	-	sseG	1-690/690	0/0	100	97.54	vfdb	NP_460370	(sseG) type III secretion system effector SseG [TTSS (SPI-2 encode) (VF0321) - Effector delivery system (VFC0086)] [Salmonella enterica subsp. enterica serovar Typhimurium str. LT2]
contig00001	773790	774572	-	sseF	1-783/783	0/0	100	96.68	vfdb	NP_460369	(sseF) type III secretion system effector SseF [TTSS (SPI-2 encode) (VF0321) - Effector delivery system (VFC0086)] [Salmonella enterica subsp. enterica serovar Typhimurium str. LT2]
contig00001	774588	775022	-	sscB	1-435/435	0/0	100	99.54	vfdb	NP_460368	(sscB) chaperone for sseF [TTSS (SPI-2 encode) (VF0321) - Effector delivery system (VFC0086)] [Salmonella enterica subsp. enterica serovar Typhimurium str. LT2]
contig00001	775074	775490	-	sseE	1-417/417	0/0	100	98.8	vfdb	NP_460367	(sseE) type III secretion system effector SseE [TTSS (SPI-2 encode) (VF0321) - Effector delivery system (VFC0086)] [Salmonella enterica subsp. enterica serovar Typhimurium str. LT2]
contig00001	775493	776080	-	sseD	1-588/588	0/0	100	95.41	vfdb	NP_460366	(sseD) type III secretion system hydrophilic translocator pore protein SseD [TTSS (SPI-2 encode) (VF0321) - Effector delivery system (VFC0086)] [Salmonella enterica subsp. enterica serovar Typhimurium str. LT2]
contig00001	776096	777550	-	sseC	1-1455/1455	0/0	100	96.22	vfdb	NP_460365	(sseC) type III secretion system hydrophilic translocator pore protein SseC [TTSS (SPI-2 encode) (VF0321) - Effector delivery system (VFC0086)] [Salmonella enterica subsp. enterica serovar Typhimurium str. LT2]
contig00001	777553	778025	-	sscA	1-474/474	1/1	99.79	97.47	vfdb	NP_460364	(sscA) chaperone for sseC [TTSS (SPI-2 encode) (VF0321) - Effector delivery system (VFC0086)] [Salmonella enterica subsp. enterica serovar Typhimurium str. LT2]
contig00001	778022	778612	-	sseB	1-591/591	0/0	100	96.95	vfdb	NP_460363	(sseB) type III secretion system effector SseB [TTSS (SPI-2 encode) (VF0321) - Effector delivery system (VFC0086)] [Salmonella enterica subsp. enterica serovar Typhimurium str. LT2]
contig00001	778619	778945	-	sseA	1-327/327	0/0	100	99.39	vfdb	NP_460362	(sseA) chaperone for sseB and sseD [TTSS (SPI-2 encode) (VF0321) - Effector delivery system (VFC0086)] [Salmonella enterica subsp. enterica serovar Typhimurium str. LT2]
contig00001	779208	779450	-	ssaE	1-243/243	0/0	100	98.77	vfdb	NP_460361	(ssaE) chaperone for sseB [TTSS (SPI-2 encode) (VF0321) - Effector delivery system (VFC0086)] [Salmonella enterica subsp. enterica serovar Typhimurium str. LT2]
contig00001	779458	780669	-	ssaD	1-1212/1212	0/0	100	98.52	vfdb	NP_460360	(ssaD) type III secretion system outer MS ring protein SsaD [TTSS (SPI-2 encode) (VF0321) - Effector delivery system (VFC0086)] [Salmonella enterica subsp. enterica serovar Typhimurium str. LT2]
contig00001	780650	782143	-	ssaC	1-1494/1494	0/0	100	98.59	vfdb	NP_460359	(ssaC) type III secretion system secretin SsaC [TTSS (SPI-2 encode) (VF0321) - Effector delivery system (VFC0086)] [Salmonella enterica subsp. enterica serovar Typhimurium str. LT2]
contig00001	782145	782546	-	spiC/ssaB	1-402/402	0/0	100	99.75	vfdb	NP_460358	(spiC/ssaB) Salmonella pathogenicity island 2 protein C (SpiC); Type III secretion system apparatus protein B (SsaB) [TTSS (SPI-2 encode) (VF0321) - Effector delivery system (VFC0086)] [Salmonella enterica subsp. enterica serovar Typhimurium str. LT2]
contig00001	782947	785709	+	ssrA	1-2763/2763	0/0	100	98.73	vfdb	NP_460357	(ssrA) hybrid sensor histidine kinase/response regulator [TTSS (SPI-2 encode) (VF0321) - Effector delivery system (VFC0086)] [Salmonella enterica subsp. enterica serovar Typhimurium str. LT2]
contig00001	785740	786378	+	ssrB	1-639/639	0/0	100	98.28	vfdb	NP_460356	(ssrB) DNA-binding response regulator [TTSS (SPI-2 encode) (VF0321) - Effector delivery system (VFC0086)] [Salmonella enterica subsp. enterica serovar Typhimurium str. LT2]
contig00001	941149	941823	+	phoP	1-675/675	0/0	100	99.56	vfdb	NP_460201	(phoP) response regulator in two-component regulatory system with PhoQ [PhoPQ (VF0111) - Regulation (VFC0301)] [Salmonella enterica subsp. enterica serovar Typhimurium str. LT2]
contig00001	941823	943286	+	phoQ	1-1464/1464	0/0	100	99.25	vfdb	NP_460200	(phoQ) sensor protein PhoQ [PhoPQ (VF0111) - Regulation (VFC0301)] [Salmonella enterica subsp. enterica serovar Typhimurium str. LT2]
contig00001	949658	950668	+	sifA	1-1011/1011	0/0	100	95.94	vfdb	NP_460194	(sifA) type III secretion system effector SifA (Salmonella induced filament protein A) [TTSS-2 secreted effectors (VF0947) - Effector delivery system (VFC0086)] [Salmonella enterica subsp. enterica serovar Typhimurium str. LT2]
contig00001	1028042	1028368	-	csgC	1-327/327	0/0	100	100	vfdb	NP_460116	(csgC) curli assembly protein CsgC [Agf (VF0103) - Adherence (VFC0001)] [Salmonella enterica subsp. enterica serovar Typhimurium str. LT2]
contig00001	1028430	1028885	-	csgA	1-456/456	0/0	100	98.9	vfdb	NP_460115	(csgA) curlin major subunit CsgA [Agf (VF0103) - Adherence (VFC0001)] [Salmonella enterica subsp. enterica serovar Typhimurium str. LT2]
contig00001	1028927	1029382	-	csgB	1-456/456	0/0	100	99.78	vfdb	NP_460114	(csgB) minor curlin subunit precursor curli nucleator protein CsgB [Agf (VF0103) - Adherence (VFC0001)] [Salmonella enterica subsp. enterica serovar Typhimurium str. LT2]
contig00001	1030137	1030787	+	csgD	1-651/651	0/0	100	99.23	vfdb	NP_460113	(csgD) DNA-binding transcriptional regulator CsgD [Agf (VF0103) - Adherence (VFC0001)] [Salmonella enterica subsp. enterica serovar Typhimurium str. LT2]
contig00001	1030792	1031187	+	csgE	1-396/396	0/0	100	100	vfdb	NP_460112	(csgE) curli production assembly/transport protein CsgE [Agf (VF0103) - Adherence (VFC0001)] [Salmonella enterica subsp. enterica serovar Typhimurium str. LT2]
contig00001	1031214	1031630	+	csgF	1-417/417	0/0	100	99.76	vfdb	NP_460111	(csgF) curli production assembly/transport protein CsgF [Agf (VF0103) - Adherence (VFC0001)] [Salmonella enterica subsp. enterica serovar Typhimurium str. LT2]
contig00001	1031657	1032490	+	csgG	1-834/834	0/0	100	99.52	vfdb	NP_460110	(csgG) curli production assembly/transport protein CsgG [Agf (VF0103) - Adherence (VFC0001)] [Salmonella enterica subsp. enterica serovar Typhimurium str. LT2]
contig00001	1080218	1081903	+	sopB/sigD	1-1686/1686	0/0	100	98.1	vfdb	NP_460064	(sopB/sigD) type III secretion system effector SopB phosphoinositide phosphatase [TTSS-1 secreted effectors (VF0949) - Effector delivery system (VFC0086)] [Salmonella enterica subsp. enterica serovar Typhimurium str. LT2]
contig00001	1083240	1084115	+	pipB	1-876/876	0/0	100	98.29	vfdb	NP_460061	(pipB) type III secretion system effector PipB [TTSS-2 secreted effectors (VF0947) - Effector delivery system (VFC0086)] [Salmonella enterica subsp. enterica serovar Typhimurium str. LT2]
contig00001	1100673	1101725	+	ompA	1-1041/1041	1/12	100	89.55	vfdb	AAF37887	(ompA) outer membrane protein A [OmpA (VF0236) - Invasion (VFC0083)] [Escherichia coli O18:K1:H7 str. RS218]
contig00001	1293876	1296143	-	slrP	1-2298/2298	1/30	98.69	94.91	vfdb	NP_459778	(slrP) type III secretion system effector SlrP (Salmonella leucine-rich repeat protein)novel E3 ubiquitin ligase [TTSS effectors secreted via both systems (VF0948) - Effector delivery system (VFC0086)] [Salmonella enterica subsp. enterica serovar Typhimurium str. LT2]
contig00002	162022	162741	-	pagN	1-720/720	0/0	100	100	vfdb	NP_459304	(pagN) outer membrane adhesin/invasin protein [PagN (VF0968) - Invasion (VFC0083)] [Salmonella enterica subsp. enterica serovar Typhimurium str. LT2]
contig00002	342401	345532	-	acrB	1-3129/3147	3/5	99.4	83.79	vfdb	WP_002892069	(acrB) acriflavine resistance protein B [AcrAB (VF0568) - Antimicrobial activity/Competitive advantage (VFC0325)] [Klebsiella pneumoniae subsp. pneumoniae NTUH-K2044]
contig00002	397080	398441	+	allB	1-1362/1362	2/2	99.93	82.03	vfdb	WP_012737535	(allB) allantoinase [Allantion utilization (VF0572) - Nutritional/Metabolic factor (VFC0272)] [Klebsiella pneumoniae subsp. pneumoniae NTUH-K2044]
contig00002	417221	417778	+	fimA	1-558/558	0/0	100	98.75	vfdb	NP_459538	(fimA) type-1 fimbrial protein subunit A [Type 1 fimbriae (VF0102) - Adherence (VFC0001)] [Salmonella enterica subsp. enterica serovar Typhimurium str. LT2]
contig00002	417853	418386	+	fimI	1-534/534	0/0	100	98.88	vfdb	NP_459539	(fimI) fimbrial protein internal segment [Type 1 fimbriae (VF0102) - Adherence (VFC0001)] [Salmonella enterica subsp. enterica serovar Typhimurium str. LT2]
contig00002	418430	419122	+	fimC	1-693/693	0/0	100	98.7	vfdb	NP_459540	(fimC) chaperone protein FimC [Type 1 fimbriae (VF0102) - Adherence (VFC0001)] [Salmonella enterica subsp. enterica serovar Typhimurium str. LT2]
contig00002	419153	421765	+	fimD	1-2613/2613	0/0	100	98.85	vfdb	NP_459541	(fimD) usher protein FimD [Type 1 fimbriae (VF0102) - Adherence (VFC0001)] [Salmonella enterica subsp. enterica serovar Typhimurium str. LT2]
contig00002	421780	422787	+	fimH	1-1008/1008	0/0	100	98.21	vfdb	NP_459542	(fimH) type I fimbriae minor fimbrial subunit FimH adhesin [Type 1 fimbriae (VF0102) - Adherence (VFC0001)] [Salmonella enterica subsp. enterica serovar Typhimurium str. LT2]
contig00002	422797	423315	+	fimF	1-519/519	0/0	100	98.84	vfdb	NP_459543	(fimF) type I fimbriae adaptor protein FimF [Type 1 fimbriae (VF0102) - Adherence (VFC0001)] [Salmonella enterica subsp. enterica serovar Typhimurium str. LT2]
contig00002	423361	423993	-	fimZ	1-633/633	0/0	100	99.68	vfdb	NP_459544	(fimZ) DNA-binding response regulator [Type 1 fimbriae (VF0102) - Adherence (VFC0001)] [Salmonella enterica subsp. enterica serovar Typhimurium str. LT2]
contig00002	424595	425317	-	fimY	1-723/723	0/0	100	97.92	vfdb	NP_459545	(fimY) fimbriae Y protein [Type 1 fimbriae (VF0102) - Adherence (VFC0001)] [Salmonella enterica subsp. enterica serovar Typhimurium str. LT2]
contig00002	425809	426405	-	fimW	1-597/597	0/0	100	98.66	vfdb	NP_459547	(fimW) helix-turn-helix transcriptional regulator [Type 1 fimbriae (VF0102) - Adherence (VFC0001)] [Salmonella enterica subsp. enterica serovar Typhimurium str. LT2]
contig00002	465982	466890	-	fepG	85-993/993	0/0	91.54	80.75	vfdb	WP_000640938	(fepG) iron-enterobactin ABC transporter permease [Enterobactin (VF0228) - Nutritional/Metabolic factor (VFC0272)] [Escherichia coli CFT073]
contig00002	471846	473443	+	entE	1-1598/1611	4/4	99.07	80	vfdb	WP_000026784	(entE) 23-dihydroxybenzoate-AMP ligase component of enterobactin synthase multienzyme complex [Enterobactin (VF0228) - Nutritional/Metabolic factor (VFC0272)] [Escherichia coli CFT073]
contig00002	473470	474320	+	entB	1-851/858	0/0	99.18	80.85	vfdb	WP_001007140	(entB) isochorismatase [Enterobactin (VF0228) - Nutritional/Metabolic factor (VFC0272)] [Escherichia coli CFT073]
contig00002	474351	475078	+	entA	16-743/747	0/0	97.46	80.22	vfdb	WP_000348393	(entA) 23-dihydro-23-dihydroxybenzoate dehydrogenase EntA [Enterobactin (VF0228) - Nutritional/Metabolic factor (VFC0272)] [Escherichia coli CFT073]
contig00003	26721	38186	+	bapA	1-11475/11475	1/9	99.92	98.22	vfdb	WP_001237694	(bapA) biofilm-associated protein BapA [BapA (VF0971) - Adherence (VFC0001)] [Salmonella enterica subsp. enterica serovar Enteritidis str. P125109]
contig00003	93281	94333	-	pipB2	1-1053/1053	0/0	100	94.3	vfdb	NP_461706	(pipB2) type III secretion system effector PipB3 [TTSS-2 secreted effectors (VF0947) - Effector delivery system (VFC0086)] [Salmonella enterica subsp. enterica serovar Typhimurium str. LT2]
contig00003	96074	96970	+	mig-14	1-897/897	0/0	100	96.99	vfdb	NP_461708	(mig-14) antimicrobial peptide resistance protein Mig-14 [Mig-14 (VF0395) - Antimicrobial activity/Competitive advantage (VFC0325)] [Salmonella enterica subsp. enterica serovar Typhimurium str. LT2]
contig00003	177404	178312	-	avrA	1-909/909	0/0	100	99.45	vfdb	NP_461786	(avrA) type III secretion system effector AvrA acetyltransferease [TTSS-1 secreted effectors (VF0949) - Effector delivery system (VFC0086)] [Salmonella enterica subsp. enterica serovar Typhimurium str. LT2]
contig00003	178473	179228	-	sprB	1-756/756	0/0	100	98.55	vfdb	NP_461787	(sprB) transcriptional regulator [TTSS (SPI-1 encode) (VF0116) - Effector delivery system (VFC0086)] [Salmonella enterica subsp. enterica serovar Typhimurium str. LT2]
contig00003	179613	180500	-	hilC	1-888/888	0/0	100	98.99	vfdb	NP_461788	(hilC) AraC family transcriptional regulator [TTSS (SPI-1 encode) (VF0116) - Effector delivery system (VFC0086)] [Salmonella enterica subsp. enterica serovar Typhimurium str. LT2]
contig00003	180846	181298	-	orgC	1-453/453	0/0	100	98.23	vfdb	NP_461789	(orgC) type III secretion system effector OrgC [TTSS (SPI-1 encode) (VF0116) - Effector delivery system (VFC0086)] [Salmonella enterica subsp. enterica serovar Typhimurium str. LT2]
contig00003	181295	181985	-	orgB/SctL	1-681/681	1/10	100	97.83	vfdb	NP_461790	(orgB/SctL) type III secretion system stator OrgB [TTSS (SPI-1 encode) (VF0116) - Effector delivery system (VFC0086)] [Salmonella enterica subsp. enterica serovar Typhimurium str. LT2]
contig00003	181942	182541	-	orgA/sctK	1-600/600	0/0	100	99.17	vfdb	NP_461791	(orgA/sctK) type III secretion system accessory cytosolic protein OrgA [TTSS (SPI-1 encode) (VF0116) - Effector delivery system (VFC0086)] [Salmonella enterica subsp. enterica serovar Typhimurium str. LT2]
contig00003	182513	183271	-	prgK	1-759/759	0/0	100	99.61	vfdb	NP_461792	(prgK) type III secretion system inner MS ring protein PrgK [TTSS (SPI-1 encode) (VF0116) - Effector delivery system (VFC0086)] [Salmonella enterica subsp. enterica serovar Typhimurium str. LT2]
contig00003	183268	183573	-	prgJ	1-306/306	0/0	100	99.67	vfdb	NP_461793	(prgJ) type III secretion system inner rod protein PrgJ [TTSS (SPI-1 encode) (VF0116) - Effector delivery system (VFC0086)] [Salmonella enterica subsp. enterica serovar Typhimurium str. LT2]
contig00003	183592	183834	-	prgI	1-243/243	0/0	100	98.35	vfdb	NP_461794	(prgI) type III secretion system needle filament protein PrgI [TTSS (SPI-1 encode) (VF0116) - Effector delivery system (VFC0086)] [Salmonella enterica subsp. enterica serovar Typhimurium str. LT2]
contig00003	183859	185037	-	prgH	1-1179/1179	0/0	100	99.07	vfdb	NP_461795	(prgH) type III secretion system outer MS ring protein PrgH [TTSS (SPI-1 encode) (VF0116) - Effector delivery system (VFC0086)] [Salmonella enterica subsp. enterica serovar Typhimurium str. LT2]
contig00003	185353	186282	+	hilD	1-930/930	0/0	100	99.57	vfdb	NP_461796	(hilD) AraC family transcriptional regulator [TTSS (SPI-1 encode) (VF0116) - Effector delivery system (VFC0086)] [Salmonella enterica subsp. enterica serovar Typhimurium str. LT2]
contig00003	187372	189033	+	hilA	1-1662/1662	0/0	100	98.92	vfdb	NP_461797	(hilA) transcriptional regulator [TTSS (SPI-1 encode) (VF0116) - Effector delivery system (VFC0086)] [Salmonella enterica subsp. enterica serovar Typhimurium str. LT2]
contig00003	189051	189533	+	iagB	1-483/483	0/0	100	97.93	vfdb	NP_461798	(iagB) invasion protein IagB [TTSS (SPI-1 encode) (VF0116) - Effector delivery system (VFC0086)] [Salmonella enterica subsp. enterica serovar Typhimurium str. LT2]
contig00003	189587	191218	-	sptP	1-1632/1632	0/0	100	98.41	vfdb	NP_461799	(sptP) type III secretion system effector SptP tyrosine phosphatase and GTPase-activating protein [TTSS-1 secreted effectors (VF0949) - Effector delivery system (VFC0086)] [Salmonella enterica subsp. enterica serovar Typhimurium str. LT2]
contig00003	191205	191597	-	sicP	1-393/393	0/0	100	99.24	vfdb	NP_461800	(sicP) chaparone for SptP [TTSS (SPI-1 encode) (VF0116) - Effector delivery system (VFC0086)] [Salmonella enterica subsp. enterica serovar Typhimurium str. LT2]
contig00003	191928	192176	-	iacP	1-249/249	0/0	100	98.39	vfdb	NP_461802	(iacP) putative acyl carrier protein [TTSS (SPI-1 encode) (VF0116) - Effector delivery system (VFC0086)] [Salmonella enterica subsp. enterica serovar Typhimurium str. LT2]
contig00003	192195	194252	-	sipA/sspA	1-2058/2058	0/0	100	98.35	vfdb	NP_461803	(sipA/sspA) type III secretion system effector SipA (Salmonella invasion protein A) [TTSS-1 secreted effectors (VF0949) - Effector delivery system (VFC0086)] [Salmonella enterica subsp. enterica serovar Typhimurium str. LT2]
contig00003	194271	195302	-	sipD	1-1032/1032	0/0	100	98.35	vfdb	NP_461804	(sipD) type III secretion system hydrophilic translocator needle tip protein SipD [TTSS (SPI-1 encode) (VF0116) - Effector delivery system (VFC0086)] [Salmonella enterica subsp. enterica serovar Typhimurium str. LT2]
contig00003	195373	196602	-	sipC/sspC	1-1230/1230	0/0	100	99.27	vfdb	NP_461805	(sipC/sspC) type III secretion system hydrophilic translocator pore protein SipC [TTSS (SPI-1 encode) (VF0116) - Effector delivery system (VFC0086)] [Salmonella enterica subsp. enterica serovar Typhimurium str. LT2]
contig00003	196630	198411	-	sipB/sspB	1-1782/1782	0/0	100	99.1	vfdb	NP_461806	(sipB/sspB) type III secretion system hydrophilic translocator pore protein SipB (Salmonella invasion protein B) [TTSS (SPI-1 encode) (VF0116) - Effector delivery system (VFC0086)] [Salmonella enterica subsp. enterica serovar Typhimurium str. LT2]
contig00003	198414	198911	-	sicA	1-498/498	0/0	100	99.4	vfdb	NP_461807	(sicA) chaparone for SipC and SipB [TTSS (SPI-1 encode) (VF0116) - Effector delivery system (VFC0086)] [Salmonella enterica subsp. enterica serovar Typhimurium str. LT2]
contig00003	199049	200119	-	spaS	1-1071/1071	0/0	100	99.91	vfdb	NP_461808	(spaS) type III secretion system export apparatus switch protein SpaS [TTSS (SPI-1 encode) (VF0116) - Effector delivery system (VFC0086)] [Salmonella enterica subsp. enterica serovar Typhimurium str. LT2]
contig00003	200106	200897	-	spaR	1-792/792	0/0	100	99.24	vfdb	NP_461809	(spaR) type III secretion system minor export apparatus protein SpaR [TTSS (SPI-1 encode) (VF0116) - Effector delivery system (VFC0086)] [Salmonella enterica subsp. enterica serovar Typhimurium str. LT2]
contig00003	200901	201161	-	spaQ	1-261/261	0/0	100	100	vfdb	NP_461810	(spaQ) type III secretion system minor export apparatus protein SpaQ [TTSS (SPI-1 encode) (VF0116) - Effector delivery system (VFC0086)] [Salmonella enterica subsp. enterica serovar Typhimurium str. LT2]
contig00003	201187	201861	-	spaP	1-675/675	0/0	100	99.85	vfdb	NP_461811	(spaP) type III secretion system minor export apparatus protein SpaP [TTSS (SPI-1 encode) (VF0116) - Effector delivery system (VFC0086)] [Salmonella enterica subsp. enterica serovar Typhimurium str. LT2]
contig00003	201851	202762	-	spaO/sctQ	1-912/912	0/0	100	99.23	vfdb	NP_461812	(spaO/sctQ) type III secretion system C ring protein SpaO [TTSS (SPI-1 encode) (VF0116) - Effector delivery system (VFC0086)] [Salmonella enterica subsp. enterica serovar Typhimurium str. LT2]
contig00003	202762	203772	-	invJ	1-1011/1011	0/0	100	98.81	vfdb	NP_461813	(invJ) type III secretion system needle length regulator InvJ [TTSS (SPI-1 encode) (VF0116) - Effector delivery system (VFC0086)] [Salmonella enterica subsp. enterica serovar Typhimurium str. LT2]
contig00003	203772	204215	-	invI	1-444/444	0/0	100	99.32	vfdb	NP_461814	(invI) type III secretion system stalk protein InvI [TTSS (SPI-1 encode) (VF0116) - Effector delivery system (VFC0086)] [Salmonella enterica subsp. enterica serovar Typhimurium str. LT2]
contig00003	204193	205488	-	invC/sctN	1-1296/1296	0/0	100	99.77	vfdb	NP_461815	(invC/sctN) type III secretion system ATPase InvC [TTSS (SPI-1 encode) (VF0116) - Effector delivery system (VFC0086)] [Salmonella enterica subsp. enterica serovar Typhimurium str. LT2]
contig00003	205485	205892	-	invB	1-408/408	0/0	100	99.27	vfdb	NP_461816	(invB) type III secretion system protein InvB [TTSS (SPI-1 encode) (VF0116) - Effector delivery system (VFC0086)] [Salmonella enterica subsp. enterica serovar Typhimurium str. LT2]
contig00003	209334	210452	-	invE	1-1119/1119	0/0	100	99.55	vfdb	NP_461818	(invE) type III secretion system gatekeeper invE [TTSS (SPI-1 encode) (VF0116) - Effector delivery system (VFC0086)] [Salmonella enterica subsp. enterica serovar Typhimurium str. LT2]
contig00003	210449	212137	-	invG	1-1689/1689	0/0	100	99.35	vfdb	NP_461819	(invG) type III secretion system secretin invG [TTSS (SPI-1 encode) (VF0116) - Effector delivery system (VFC0086)] [Salmonella enterica subsp. enterica serovar Typhimurium str. LT2]
contig00003	212134	212784	-	invF	1-651/651	0/0	100	99.39	vfdb	NP_461820	(invF) type III secretion system regulatory protein InvF [TTSS (SPI-1 encode) (VF0116) - Effector delivery system (VFC0086)] [Salmonella enterica subsp. enterica serovar Typhimurium str. LT2]
contig00003	213242	213684	+	invH	1-444/444	1/1	99.77	98.87	vfdb	NP_461821	(invH) type III secretion system pilotin invG [TTSS (SPI-1 encode) (VF0116) - Effector delivery system (VFC0086)] [Salmonella enterica subsp. enterica serovar Typhimurium str. LT2]
contig00003	236022	237013	-	rpoS	2-993/993	0/0	99.9	99.9	vfdb	NP_461845	(rpoS) RNA polymerase sigma factor RpoS [RpoS (VF0112) - Regulation (VFC0301)] [Salmonella enterica subsp. enterica serovar Typhimurium str. LT2]
contig00003	258532	259485	+	sopD	1-954/954	0/0	100	98.32	vfdb	NP_461866	(sopD) type III secretion system effector SopD [TTSS-1 secreted effectors (VF0949) - Effector delivery system (VFC0086)] [Salmonella enterica subsp. enterica serovar Typhimurium str. LT2]
contig00004	182448	183518	-	pmrB	1-1071/1071	0/0	100	99.44	vfdb	NP_463156	(pmrB) sensory kinase PmrB [PmrAB (VF1355) - Regulation (VFC0301)] [Salmonella enterica subsp. enterica serovar Typhimurium str. LT2]
contig00004	183528	184196	-	pmrA	1-669/669	0/0	100	99.25	vfdb	NP_463157	(pmrA) response regulator PmrA [PmrAB (VF1355) - Regulation (VFC0301)] [Salmonella enterica subsp. enterica serovar Typhimurium str. LT2]
contig00004	330280	331623	+	srfJ	1-1344/1344	0/0	100	99.63	vfdb	NP_463287	(srfJ) type III secretion system Effector SrfJ glucosylceramidase activity [TTSS-2 secreted effectors (VF0947) - Effector delivery system (VFC0086)] [Salmonella enterica subsp. enterica serovar Typhimurium str. LT2]
contig00005	251934	252461	-	lpfE	1-528/528	0/0	100	98.48	vfdb	NP_462537	(lpfE) long polar fimbrial minor subunit LpfE adhesin [Lpf (VF0105) - Adherence (VFC0001)] [Salmonella enterica subsp. enterica serovar Typhimurium str. LT2]
contig00005	252467	253546	-	lpfD	1-1080/1080	0/0	100	98.33	vfdb	NP_462538	(lpfD) long polar fimbrial protein LpfD [Lpf (VF0105) - Adherence (VFC0001)] [Salmonella enterica subsp. enterica serovar Typhimurium str. LT2]
contig00005	253564	256092	-	lpfC	1-2529/2529	0/0	100	98.54	vfdb	NP_462539	(lpfC) long polar fimbrial usher protein LpfC [Lpf (VF0105) - Adherence (VFC0001)] [Salmonella enterica subsp. enterica serovar Typhimurium str. LT2]
contig00005	256115	256813	-	lpfB	1-699/699	0/0	100	98.86	vfdb	NP_462540	(lpfB) long polar fimbrial chaperone protein LpfB [Lpf (VF0105) - Adherence (VFC0001)] [Salmonella enterica subsp. enterica serovar Typhimurium str. LT2]
contig00005	256898	257434	-	lpfA	1-537/537	0/0	100	96.83	vfdb	NP_462541	(lpfA) long polar fimbria protein LpfA [Lpf (VF0105) - Adherence (VFC0001)] [Salmonella enterica subsp. enterica serovar Typhimurium str. LT2]
contig00005	376274	379126	+	misL	1-2868/2868	1/15	99.48	97.21	vfdb	NP_462656	(misL) putative autotransporter [MisL (VF0397) - Adherence (VFC0001)] [Salmonella enterica subsp. enterica serovar Typhimurium str. LT2]
contig00005	383040	385766	-	mgtB	1-2727/2727	0/0	100	98.61	vfdb	NP_462662	(mgtB) Mg2+ transport protein [MgtB (VF0106) - Nutritional/Metabolic factor (VFC0272)] [Salmonella enterica subsp. enterica serovar Typhimurium str. LT2]
contig00005	385986	386681	-	mgtC	1-696/696	0/0	100	98.56	vfdb	NP_462663	(mgtC) Salmonella virulence protein MgtC [MgtC (VF1365) - Nutritional/Metabolic factor (VFC0272)] [Salmonella enterica subsp. enterica serovar Typhimurium str. LT2]
contig00008	147694	149886	-	sinH	1-2193/2193	0/0	100	97.45	vfdb	NP_461452	(sinH) intimin-like protein [SinH (VF0400) - Adherence (VFC0001)] [Salmonella enterica subsp. enterica serovar Typhimurium str. LT2]
contig00009	157318	158271	-	sseL	1-954/954	0/0	100	94.76	vfdb	NP_461229	(sseL) type III secretion system effector SseL deubiquitinase [TTSS-2 secreted effectors (VF0947) - Effector delivery system (VFC0086)] [Salmonella enterica subsp. enterica serovar Typhimurium str. LT2]
contig00009	182422	183072	-	rcsB	1-651/651	0/0	100	85.71	vfdb	WP_002913007	(rcsB) transcriptional regulator RcsB [RcsAB (VF0571) - Regulation (VFC0301)] [Klebsiella pneumoniae subsp. pneumoniae NTUH-K2044]
contig00010	14081	15136	-	STM0266	1-1056/1056	0/0	100	98.39	vfdb	NP_459263	(STM0266) hypothetical protein [SCI (Salmonella centrisome island)/SPI-6 T6SS (VF0974) - Effector delivery system (VFC0086)] [Salmonella enterica subsp. enterica serovar Typhimurium str. LT2]
contig00010	15147	16142	-	STM0267	1-996/996	0/0	100	99.1	vfdb	NP_459264	(STM0267) sciB domain protein [SCI (Salmonella centrisome island)/SPI-6 T6SS (VF0974) - Effector delivery system (VFC0086)] [Salmonella enterica subsp. enterica serovar Typhimurium str. LT2]
contig00010	16139	18022	-	STM0268	1-1884/1884	0/0	100	99.58	vfdb	NP_459265	(STM0268) type VI secretion protein [SCI (Salmonella centrisome island)/SPI-6 T6SS (VF0974) - Effector delivery system (VFC0086)] [Salmonella enterica subsp. enterica serovar Typhimurium str. LT2]
contig00010	18038	18532	-	STM0269	1-495/495	0/0	100	98.59	vfdb	NP_459266	(STM0269) hypothetical protein [SCI (Salmonella centrisome island)/SPI-6 T6SS (VF0974) - Effector delivery system (VFC0086)] [Salmonella enterica subsp. enterica serovar Typhimurium str. LT2]
contig00010	18529	19353	-	STM0270	1-825/825	0/0	100	98.67	vfdb	NP_459267	(STM0270) impE family protein [SCI (Salmonella centrisome island)/SPI-6 T6SS (VF0974) - Effector delivery system (VFC0086)] [Salmonella enterica subsp. enterica serovar Typhimurium str. LT2]
contig00010	19340	20242	-	STM0271	1-903/903	0/0	100	99.11	vfdb	NP_459268	(STM0271) hypothetical protein [SCI (Salmonella centrisome island)/SPI-6 T6SS (VF0974) - Effector delivery system (VFC0086)] [Salmonella enterica subsp. enterica serovar Typhimurium str. LT2]
contig00010	20610	23249	+	STM0272	1-2640/2640	0/0	100	99.02	vfdb	NP_459269	(STM0272) ClpV1 family T6SS ATPase [SCI (Salmonella centrisome island)/SPI-6 T6SS (VF0974) - Effector delivery system (VFC0086)] [Salmonella enterica subsp. enterica serovar Typhimurium str. LT2]
contig00010	23350	23892	+	STM0273	1-543/543	0/0	100	99.08	vfdb	NP_459270	(STM0273) type VI secretion system-associated protein [SCI (Salmonella centrisome island)/SPI-6 T6SS (VF0974) - Effector delivery system (VFC0086)] [Salmonella enterica subsp. enterica serovar Typhimurium str. LT2]
contig00010	23916	25424	+	STM0274	1-1509/1509	0/0	100	99.27	vfdb	NP_459271	(STM0274) EvpB family type VI secretion protein [SCI (Salmonella centrisome island)/SPI-6 T6SS (VF0974) - Effector delivery system (VFC0086)] [Salmonella enterica subsp. enterica serovar Typhimurium str. LT2]
contig00010	25724	26056	+	STM0275	1-333/333	0/0	100	98.5	vfdb	NP_459273	(STM0275) putative cytoplasmic protein [SCI (Salmonella centrisome island)/SPI-6 T6SS (VF0974) - Effector delivery system (VFC0086)] [Salmonella enterica subsp. enterica serovar Typhimurium str. LT2]
contig00010	26310	26795	+	STM0276	1-486/486	0/0	100	98.56	vfdb	NP_459274	(STM0276) Hcp1 family type VI secretion system effector [SCI (Salmonella centrisome island)/SPI-6 T6SS (VF0974) - Effector delivery system (VFC0086)] [Salmonella enterica subsp. enterica serovar Typhimurium str. LT2]
contig00010	27099	27584	+	tae4	1-486/486	0/0	100	99.38	vfdb	NP_459275	(tae4) type VI secretion system effector tae4 LD-endopeptidase [SCI T6SS secreted effectors (VF1195) - Effector delivery system (VFC0086)] [Salmonella enterica subsp. enterica serovar Typhimurium str. LT2]
contig00010	27569	27952	+	STM0278	1-384/384	0/0	100	100	vfdb	NP_459276	(STM0278) putative periplasmic protein [SCI (Salmonella centrisome island)/SPI-6 T6SS (VF0974) - Effector delivery system (VFC0086)] [Salmonella enterica subsp. enterica serovar Typhimurium str. LT2]
contig00010	28095	28579	+	STM0279	1-486/486	1/1	99.79	99.59	vfdb	NP_459277	(STM0279) Hcp1 family type VI secretion system effector [SCI (Salmonella centrisome island)/SPI-6 T6SS (VF0974) - Effector delivery system (VFC0086)] [Salmonella enterica subsp. enterica serovar Typhimurium str. LT2]
contig00010	28646	29182	+	tssJ	1-537/537	0/0	100	98.51	vfdb	NP_459278	(tssJ) type VI secretion system-associated lipoprotein [SCI (Salmonella centrisome island)/SPI-6 T6SS (VF0974) - Effector delivery system (VFC0086)] [Salmonella enterica subsp. enterica serovar Typhimurium str. LT2]
contig00010	29186	30529	+	tssK	1-1344/1344	0/0	100	98.81	vfdb	NP_459279	(tssK) type VI secretion system-associated protein [SCI (Salmonella centrisome island)/SPI-6 T6SS (VF0974) - Effector delivery system (VFC0086)] [Salmonella enterica subsp. enterica serovar Typhimurium str. LT2]
contig00010	30526	31830	+	STM0282	1-1305/1305	0/0	100	99.31	vfdb	NP_459280	(STM0282) hypothetical protein [SCI (Salmonella centrisome island)/SPI-6 T6SS (VF0974) - Effector delivery system (VFC0086)] [Salmonella enterica subsp. enterica serovar Typhimurium str. LT2]
contig00010	31835	32607	+	STM0283	1-774/774	1/1	99.87	90.83	vfdb	NP_459281	(STM0283) hypothetical protein [SCI (Salmonella centrisome island)/SPI-6 T6SS (VF0974) - Effector delivery system (VFC0086)] [Salmonella enterica subsp. enterica serovar Typhimurium str. LT2]
contig00010	32810	33241	+	STM0284	1-432/432	0/0	100	99.07	vfdb	NP_459282	(STM0284) putative shiga-like toxin A subunit [SCI (Salmonella centrisome island)/SPI-6 T6SS (VF0974) - Effector delivery system (VFC0086)] [Salmonella enterica subsp. enterica serovar Typhimurium str. LT2]
contig00010	33275	37144	+	STM0285	1-3870/3870	0/0	100	99.04	vfdb	NP_459283	(STM0285) hypothetical protein [SCI (Salmonella centrisome island)/SPI-6 T6SS (VF0974) - Effector delivery system (VFC0086)] [Salmonella enterica subsp. enterica serovar Typhimurium str. LT2]
contig00010	37144	37911	+	STM0286	1-769/789	1/1	97.34	98.44	vfdb	NP_459284	(STM0286) hypothetical protein [SCI (Salmonella centrisome island)/SPI-6 T6SS (VF0974) - Effector delivery system (VFC0086)] [Salmonella enterica subsp. enterica serovar Typhimurium str. LT2]
contig00010	40193	42089	+	vgrG	1-1885/2190	3/12	86.07	89.88	vfdb	NP_459287	(vgrG) type VI secretion protein Vgr [SCI (Salmonella centrisome island)/SPI-6 T6SS (VF0974) - Effector delivery system (VFC0086)] [Salmonella enterica subsp. enterica serovar Typhimurium str. LT2]
contig00010	49304	49720	+	STM0287	1-417/417	0/0	100	99.52	vfdb	NP_459285	(STM0287) putative periplasmic protein [SCI (Salmonella centrisome island)/SPI-6 T6SS (VF0974) - Effector delivery system (VFC0086)] [Salmonella enterica subsp. enterica serovar Typhimurium str. LT2]
contig00010	49744	50265	+	tlde1	1-522/522	0/0	100	99.81	vfdb	NP_459286	(tlde1) type VI secretion system effector tlde1 LD-transpeptidase [SCI T6SS secreted effectors (VF1195) - Effector delivery system (VFC0086)] [Salmonella enterica subsp. enterica serovar Typhimurium str. LT2]
contig00010	50662	52851	+	vgrG	1-2190/2190	0/0	100	98.95	vfdb	NP_459287	(vgrG) type VI secretion protein Vgr [SCI (Salmonella centrisome island)/SPI-6 T6SS (VF0974) - Effector delivery system (VFC0086)] [Salmonella enterica subsp. enterica serovar Typhimurium str. LT2]
contig00010	52875	53321	+	STM0290	1-447/447	0/0	100	99.33	vfdb	NP_459288	(STM0290) hypothetical protein [SCI (Salmonella centrisome island)/SPI-6 T6SS (VF0974) - Effector delivery system (VFC0086)] [Salmonella enterica subsp. enterica serovar Typhimurium str. LT2]
contig00010	53340	57064	+	tre<up>Tu</up>	1-3725/4095	0/0	90.96	98.87	vfdb	NP_459289	(tre<up>Tu</up>) Rhs polymorphic toxin ADP-ribosyltransferase type VI ribosyltransferase effector targeting EF-Tu [SCI T6SS secreted effectors (VF1195) - Effector delivery system (VFC0086)] [Salmonella enterica subsp. enterica serovar Typhimurium str. LT2]
contig00011	132535	134267	-	ibeC	1-1733/1734	0/0	99.94	80.9	vfdb	WP_000556298	(ibeC) phosphoethanolamine transferase CptA [Ibes (VF0237) - Invasion (VFC0083)] [Escherichia coli O45:K1:H7 str. S88]
contig00012	88054	88506	+	fur	1-453/453	0/0	100	100	vfdb	NP_459678	(fur) ferric iron uptake transcriptional regulator [Fur (VF0113) - Regulation (VFC0301)] [Salmonella enterica subsp. enterica serovar Typhimurium str. LT2]
contig00013	102388	102723	+	steD	1-336/336	0/0	100	94.05	vfdb	NP_461083	(steD) type III secretion system effector SteD [TTSS-2 secreted effectors (VF0947) - Effector delivery system (VFC0086)] [Salmonella enterica subsp. enterica serovar Typhimurium str. LT2]
contig00013	103297	104343	-	sseK2	1-1047/1047	0/0	100	98.76	vfdb	NP_461081	(sseK2) type III secretion system effector SseK2 [TTSS-2 secreted effectors (VF0947) - Effector delivery system (VFC0086)] [Salmonella enterica subsp. enterica serovar Typhimurium str. LT2]
contig00017	22908	23918	+	sseK1	1-1011/1011	0/0	100	99.01	vfdb	NP_463026	(sseK1) type III secretion system effector SseK1 Arginine N-Glycosyltransferase [TTSS-2 secreted effectors (VF0947) - Effector delivery system (VFC0086)] [Salmonella enterica subsp. enterica serovar Typhimurium str. LT2]
